# Supplementary material for: Effectiveness and Cultural Adaptation of Parenting Interventions for South Asian Families: A Mixed-Methods Systematic Review Using Bernal’s Ecological Validity Model
Source: Children (Basel). 2026 Jan 6;13(1):86. doi: 10.3390/children13010086 (PMC12839602; doi:10.3390/children13010086)
Supplement: Supplementary file 1 [file children-13-00086-s001.zip]

Archive with 1 entries (1 files):
- children-4024417-supplementary.pdf
